# Supplementary material for: Optimal duration of Vitamin K antagonists anticoagulant therapy after venous thromboembolism: a systematic review and network meta-analysis of randomized controlled trials
Source: BMC Cardiovasc Disord. 2020 Feb 3;20:53. doi: 10.1186/s12872-020-01345-z (PMC6998293; doi:10.1186/s12872-020-01345-z)
Supplement: Supplementary file 7 — Additional file 7: Figure S5A-B. Estimates of VTE recurrence and major bleeding risk between longer and shorter duration of anticoagulation in the subgroups. Note: A: During the anticoagulation B: From discontinuation to the end of follow-up. [file 12872_2020_1345_MOESM7_ESM.zip]

Archive with 2 entries (2 files):
- Additional file 5-Figure S5AR5.tif
- Addtional file 6-Figure S5BR5.tif
